# Supplementary material for: Rare Earth Element Extraction from Ionic Rare Earth Ores by Two Typical Acidogenic Microorganisms, Aspergillus niger and Acidithiobacillus ferrooxidans
Source: Int J Mol Sci. 2025 Feb 25;26(5):1986. doi: 10.3390/ijms26051986 (PMC11900449; doi:10.3390/ijms26051986)
Supplement: Supplementary file 1 [file ijms-26-01986-s001.zip]

Archive with 1 entries (1 files):
- ijms-3487229-supplementary.pdf
